# Supplementary material for: Robustness of Next Generation Sequencing on Older Formalin-Fixed Paraffin-Embedded Tissue
Source: PLoS One. 2015 Jul 29;10(7):e0127353. doi: 10.1371/journal.pone.0127353 (PMC4519244; doi:10.1371/journal.pone.0127353)
Supplement: S2 Table — (XLS) [file pone.0127353.s002.xls]

## Sheet: Sheet1
MoChaID	DuplicateKey	SEER Registry Site	SpecimenAge	DNA yield (in ng)	A260/280	Q129/41	Library Input DNA amount	Final Library Size (bp)	Final Lib Concentration (nM)	Raw Yield (Mb)	Percentage of bases >Q30 (%)	Percentage of Aligned Reads (%)	Percentage of Duplicate Reads(%)	Percentage of Target Bases Covered at 20X (%)	Average Read Depth (X)	Ti/Tv Ratio	Reason for failure	Note
SEER_056	SEER_056	3	22	484	1.75	0.0056	484	FAILED	0.85	17179	92.87	53.83	79.8275	18.7	11.87	2.899	Library QC failure
SEER_053	SEER_053	3	24	475	1.82	0.0163	475.2	FAILED	0.12	155	55.83	64.76	26.0234	0	0.41	2.158	Library QC failure
SEER_055	SEER_055	3	23	287	1.75	0.0216	287.47	FAILED	0.63	7886	93.52	55.31	78.0903	3.1	5.89	3.815	Library QC failure
SEER_034	SEER_034	2	22	FAILED	2.01	0.0303	NA	NA	NA	NA	NA	NA	NA	NA	NA	NA	DNA extraction failure
SEER_054	SEER_054	3	24	270	2.01	0.036	269.8	251.5	6.91	18023	84.1	72.61	46.8962	76.5	54.41	3.18
SEER_028	SEER_028	2	20	890	1.88	0.0462	600	249	2.85	21471	80.97	73.56	73.7675	67.4	33.71	1.777
SEER_001	SEER_001	1	31	285	2.25	0.0496	284.68	260	11.23	13513	78	80.36	45.4444	78.6	48.68	2.47
SEER_040	SEER_040	2	23	181	2.84	0.0565	180.5	253	1.54	16818	89.04	93.93	80.714	73.6	38.48	2.215
SEER_017	SEER_017	1	12	62	2.16	0.0581	62.24	FAILED	FAILED	NA	NA	NA	NA	NA	NA	NA	Library preparation failure
SEER_035	SEER_035	2	22	1058	1.84	0.062	600	248	2.14	14837	88.97	70.44	74.2123	59.3	26.87	1.851
SEER_037	SEER_037	2	23	1534	1.88	0.0711	600	260	3.12	17696	87.94	79.81	64.9822	80.1	57.22	1.874
SEER_060	SEER_060	3	10	1658	1.87	0.0713	600	262	6.48	13864	83.95	83.69	37.4589	82.4	70.34	2.361
SEER_036	SEER_036	2	21	204	FAILED	0.0869	204.48	262.5	2.6	18029	87.34	93.22	74.0224	74.5	50.47	2.056
SEER_006	SEER_006	1	19	2520	1.88	0.0922	600	264	22.3	9538	88.42	87.72	23.9749	83.9	61.7	2.214
SEER_030	SEER_030	2	25	134.68	2.14	0.099	134.68	FAILED	FAILED	NA	NA	NA	NA	NA	NA	NA	Library preparation failure
SEER_038	SEER_038	2	23	100	FAILED	0.1003	99.94	264	2.48	18700	88.16	93.22	80.7246	62.9	38.05	2.237
SEER_026	SEER_026	2	18	563	2.11	0.1091	563.2	265	4.53	17473	75.36	94.68	59.8384	85	70.66	2.156
SEER_025	SEER_025	2	18	1851	1.91	0.1173	600	272.5	2.71	18282	79.27	91.29	70.757	77.9	49.92	2.185
SEER_009	SEER_009	1	17	4228	1.85	0.1207	600	259	7.29	15026	84.92	87.41	31.3856	86	82.46	2.338
SEER_032	SEER_032	2	25	896	2.01	0.1256	600	271.5	8.14	15680	83.07	94.03	31.2162	89.3	114.78	2.251
SEER_057	SEER_057	3	21	4539	1.89	0.1289	600	270	13.21	17446	86.66	85.85	34.5798	87.1	103.46	2.315
SEER_064	SEER_020	1	7	1265.6	2.25	0.1323	600	270	2.76	17980	87.41	94.71	56.4568	88.1	93.9	2.106		Replicated
SEER_031	SEER_031	2	25	2514	1.94	0.1329	600	269.5	9.88	17987	85.1	93.5	29.5385	90.3	134.96	2.295
SEER_020	SEER_020	1	7	4085	1.9	0.1367	600	269	4.35	25179	75.86	93.99	69.9445	87.6	75.83	2.069
SEER_065	SEER_045	3	9	6244	1.89	0.155	600	276.5	3.01	17920	85.84	92.58	58.2612	83.7	75.92	2.3		Replicated
SEER_029	SEER_029	2	15	540	2.1	0.1712	540	273.5	23.95	25532	78.14	95.54	43.3987	91.1	147.98	2.565
SEER_005	SEER_005	1	24	3251	1.92	0.1749	600	270.5	30.11	5634	85.88	93.81	13.0003	78.6	50.31	2.033
SEER_007	SEER_007	1	18	3060	1.98	0.1785	600	278.5	18.82	6149	86.58	95.94	16.6581	81.2	56.09	1.993
SEER_011	SEER_011	1	16	1344	2.38	0.1786	600	273	4.9	27269	86.51	97.21	43.2409	91.7	172.52	2.049
SEER_027	SEER_027	2	16	969	2.17	0.179	600	274	9.77	29179	77.15	97.04	58.1598	91.1	128.92	2.307
SEER_002	SEER_002	1	29	7336	1.89	0.1888	600	272.5	28.88	8258	67.45	84.25	13.092	79.2	50.62	1.99
SEER_062	SEER_005	1	24	2556.4	1.93	0.1909	600	272.5	6.98	14398	90.72	92.29	38.0857	89.1	101.93	2.086		Replicated
SEER_019	SEER_019	1	12	532	2.91	0.1949	531.72	281	20.439	13919	87.07	94.55	28.3395	89.3	103.44	2.079
SEER_063	SEER_007	1	18	2329.6	2.05	0.1991	600	274.5	5.97	13729	91.81	95.85	37.2188	89.5	107.25	2.058		Replicated
SEER_043	SEER_043	3	9	2842	1.95	0.2102	600	274	29.54	20530	81.28	96.46	19.2169	91.4	165.72	2.055
SEER_059	SEER_058	3	21	3696	1.92	0.2118	600	281.5	52.45	14048	90.29	94.54	14.9716	90.1	139.91	2.214		Replicated
SEER_058	SEER_058	3	21	3587	1.91	0.2126	600	283	13.94	15814	81.55	93	22.0273	88.9	122.08	2.201
SEER_003	SEER_003	1	27	4936	1.94	0.2199	600	277	31.56	17194	78.9	92.75	22.3685	90.4	125.39	2.153
SEER_048	SEER_048	3	17	3181	1.9	0.2201	600	280.5	1.79	16002	88.39	91.54	70.3306	73.2	50.3	2.099
SEER_061	SEER_061	3	10	1458	2.14	0.223	600	272	16.09	16961	83.04	97.31	23.8154	91	151.91	2.663
SEER_044	SEER_044	3	9	9912	1.88	0.2233	600	280.5	16.42	14416	91.48	96.06	18.0816	90.9	143.43	2.106
SEER_067	SEER_057	3	21	6692	0	0.241	600	283.5	11.05	13423	90.74	96.66	29.984	89.1	116.57	2.131		Replicated
SEER_012	SEER_012	1	14	7252	1.9	0.2634	600	281	6.58	17574	84.34	94.11	28.275	90.6	122.05	2.017
SEER_045	SEER_045	3	9	6832	1.89	0.2708	600	275	25.24	14270	89.58	96.29	15.8842	90.4	146.66	2.128
SEER_024	SEER_024	2	20	4469	1.92	0.2794	600	279	32.512	11460	81.43	92.54	18.2631	86.7	85.75	2.242
SEER_052	SEER_052	3	12	2257	1.94	0.2894	600	283	21.55	20320	81.39	96.35	23.0231	91.9	175.27	2.214
SEER_051	SEER_051	3	13	6888	1.89	0.2942	600	281.5	28.63	18846	90.48	94.63	19.7487	92	178.01	2.138
SEER_042	SEER_042	3	9	2178	1.99	0.2956	600	279	29.07	16720	89.79	96.3	15.3284	91.7	162.9	1.938
SEER_049	SEER_049	3	15	13636	1.89	0.3065	600	282	18.53	18935	80.91	94.02	22.4404	91.7	147.57	2.09
SEER_004	SEER_004	1	25	1364	2.15	0.3082	600	280	47.59	12745	91.02	95.27	13.5833	90.1	121.91	2.102
SEER_018	SEER_018	1	13	10360	1.91	0.3145	600	292.5	21.77	11023	87.25	95.04	15.7305	86.1	92.62	2.054
SEER_039	SEER_039	2	23	2934	1.95	0.318	600	284	23.43	20000	83.67	97.12	19.3457	92.6	180.3	2.077
SEER_016	SEER_016	1	12	5645	1.9	0.321	600	284	20.96	11614	85.39	96.46	20.3145	89.9	96.78	1.932
SEER_066	SEER_050	3	14	5538.4	0	0.325	600	285	13.85	14781	89.19	97.71	27.5402	91.2	134.63	2.047		Replicated
SEER_021	SEER_021	2	12	6524	1.9	0.3284	600	283.5	22.05	13509	88.9	97.5	23.8373	91.2	113.68	1.87
SEER_047	SEER_047	3	18	6272	1.91	0.33	600	285	34.8	16373	81.96	92.91	16.1132	91.1	134.39	2.132
SEER_050	SEER_050	3	14	4144	1.93	0.3373	600	286	22.59	21217	81.99	95.87	20.5667	92.6	182.42	2.045
SEER_014	SEER_014	1	13	7112	1.92	0.3511	600	286.5	22.95	20027	65.74	96.37	20.9875	91.8	145.1	1.808
SEER_041	SEER_041	3	9	7532	1.89	0.353	600	282	102.25	14504	91.02	96.67	10.9175	91.7	158.49	1.991
SEER_013	SEER_013	1	13	6888	1.92	0.3581	600	286	21.74	27103	82.65	95.98	20.7892	92.3	210.79	2.08
SEER_046	SEER_046	3	18	6972	1.91	0.3684	600	285	27.26	14713	90.62	97.6	13.5067	91.6	157.64	2.03
SEER_022	SEER_022	2	13	10108	1.91	0.3738	600	292	29.18	15698	85.53	97.25	15.8139	89.1	139.47	1.885
SEER_008	SEER_008	1	18	7392	1.92	0.3758	600	287	82.72	9720	90.25	95.38	8.9387	88.7	94.96	1.98
SEER_015	SEER_015	1	13	6692	1.94	0.4589	600	291	8.77	25845	81.98	97.43	30.4697	93	198.99	1.99
SEER_010	SEER_010	1	16	4816	1.95	0.4994	600	290	17.51	21467	83.29	98.18	19.3914	93.2	187.69	1.812
SEER_023	SEER_023	2	13	5477	1.96	0.504	600	291	39.01	13338	81.55	96.69	13.5298	89.8	112.68	1.843
CEPH_FF_C (Control)							600			10365	91.1	98.9	4.546	93	110	2.407
