# Supplementary material for: Robustness of Next Generation Sequencing on Older Formalin-Fixed Paraffin-Embedded Tissue
Source: PLoS One. 2015 Jul 29;10(7):e0127353. doi: 10.1371/journal.pone.0127353 (PMC4519244; doi:10.1371/journal.pone.0127353)
Supplement: S3 Table — (XLSX) [file pone.0127353.s003.xlsx]

## Sheet: Sheet1
rank*	gene	description	TCGA_Ovarian Serous Cystadenocarcinoma_data (number of cases=316)			SEER (number of cases=53)
			number of (nonsilent$) mutations in this gene across the individual set	number of patients (individuals) with at least one nonsilent$ mutation	number of unique sites having a nonsilent$ mutation	number of (nonsilent$) mutations in this gene across the individual set	number of samples (individuals) with at least one nonsilent$ mutation	number of unique sites having a nonsilent$ mutation
1	TP53	tumor protein p53	279	276	143	44	40	37
2	RB1	retinoblastoma 1 (including osteosarcoma)	9	9	9	5	4	5
3	BRCA1	breast cancer 1, early onset	12	12	12	18	15	14
4	NF1	neurofibromin 1 (neurofibromatosis, von Recklinghausen disease, Watson disease)	15	14	15	4	3	4
5	GABRA6	gamma-aminobutyric acid (GABA) A receptor, alpha 6	6	6	6	4	4	2
6	PECAM1	platelet/endothelial cell adhesion molecule (CD31 antigen)	2	2	2	0	0	0
7	FAT3	FAT tumor suppressor homolog 3 (Drosophila)	20	19	20	34	23	28
8	CHST2	carbohydrate (N-acetylglucosamine-6-O) sulfotransferase 2	5	5	5	4	4	3
9	CYP11B1	cytochrome P450, family 11, subfamily B, polypeptide 1	7	7	6	0	0	0
10	GLI2	GLI-Kruppel family member GLI2	10	9	10	8	8	7
11	FAM171B	family with sequence similarity 171, member B	7	7	7	2	2	2
12	C9orf171	chromosome 9 open reading frame 171	5	5	5	8	8	1
13	TACC3	transforming, acidic coiled-coil containing protein 3	5	5	5	4	4	3
14	SI	sucrase-isomaltase (alpha-glucosidase)	10	10	10	16	11	15
15	ZNF479	zinc finger protein 479	5	5	5	0	0	0
16	CDK12	cyclin-dependent kinase 12	9	9	9	9	9	8
17	PAOX	polyamine oxidase (exo-N4-amino)	4	4	4	4	4	3
18	DUSP19	dual specificity phosphatase 19	4	4	4	4	4	3
19	TBP	TATA box binding protein	4	4	2	0	0	0
20	VN1R5	vomeronasal 1 receptor 5	4	4	4	0	0	0
* rank based on table 3 of website (http: http://gdac.broadinstitute.org/runs/analyses__2013_09_23/reports/cancer/OV/MutSigNozzleReport1.5/nozzle.html)
from Lawrence et al. (PMCID 3919509).
$ nonsilent mutations include nonsynonymous missense mutations, frameshift indels, gain or loss of stop codon and loss of start codon.
